# Supplementary material for: Parallel analysis of miRNAs and mRNAs suggests distinct regulatory networks in Crassostrea gigas infected by Ostreid herpesvirus 1
Source: BMC Genomics. 2020 Sep 10;21:620. doi: 10.1186/s12864-020-07026-7 (PMC7488030; doi:10.1186/s12864-020-07026-7)
Supplement: Supplementary file 1 — Additional file 1. miRNA expression values. miRNA ID according to MirGeneDB, average expression value, percentage of total miRNA expression, expression levels in the six samples and coefficient of variation of the expression values are reported for 132 oyster miRNAs. miRNAs reported in bold resulted differentially expressed (Table 2), while underlined miRNAs contributed less to 0.01% to the total expression. [file 12864_2020_7026_MOESM1_ESM.xlsx]

## Sheet: data
miRNA ID	Average expression	%	S1	S2	S3	S4	S5	S6	mean	dev	CV%
Cgi-Mir-10-P2	188920	18.892	178542	198988	185117	209545	162038	199292	188920	17199.7	9.1042
Cgi-Mir-1	115785	11.5785	125232	130427	88591.8	110876	132963	106620	115785	17007.5	14.6888
Cgi-Mir-279	112138	11.2138	141493	125201	100299	122598	103346	79891.1	112138	21904.9	19.5339
Cgi-Mir-184-P7	109150	10.915	112585	112969	110050	107889	105851	105556	109150	3242.9	2.97105
Cgi-Mir-1990	62073.3	6.20733	76300.4	77564.1	41873	72135.1	73560.6	31006.6	62073.3	20242.4	32.6104
Cgi-Mir-71	33660	3.366	26715.2	33912.8	36912.9	29504.1	34388.3	40526.6	33660	4976.51	14.7846
Cgi-Mir-7	32634.4	3.26344	28735.5	28796.4	35152.4	27973.2	29482.6	45666.6	32634.4	6895.95	21.1309
Cgi-Mir-67-P5	26657.6	2.66576	18290.6	29058	32144	26785.3	27975.9	25691.8	26657.6	4659.54	17.4792
Cgi-Mir-10-P1	25151.5	2.51515	26643	24291.1	29455.1	25965.3	27860.3	16694.1	25151.5	4494.72	17.8706
Cgi-Mir-278	22399.4	2.23994	20242.9	21515.8	31303.9	27554.1	15401.5	18378.2	22399.4	5940.22	26.5196
Cgi-Mir-10-P3	20239.5	2.02395	22011.6	20355	18470.8	17982.6	21071.4	21545.5	20239.5	1659.74	8.20049
Cgi-Let-7	19832.4	1.98324	14869.4	17611.7	22763.7	17765.8	21093.8	24890.1	19832.4	3730.89	18.812
Cgi-Bantam	17235.7	1.72357	13084.8	17032.9	17878.4	25145.3	15496.5	14776.2	17235.7	4226.59	24.5223
Cgi-Mir-1985	15596.6	1.55966	19485.6	7205.21	14184.6	17758.6	5209.62	29735.9	15596.6	8944.46	57.3488
Cgi-Mir-750	14216.2	1.42162	1763.32	899.091	48367.7	1646.13	8079.34	24541.5	14216.2	18979.1	133.503
Cgi-Mir-96-P1b	14011.5	1.40115	15330.6	16083.6	13644.9	17039.1	13230.3	8740.62	14011.5	2957.28	21.106
Cgi-Mir-76	12890.4	1.28904	16309.4	13800.1	10756.7	12612	15061.7	8802.72	12890.4	2777.45	21.5466
Cgi-Mir-8	12808.3	1.28083	11775.5	12466.3	12026.8	14594.6	12940.4	13046.4	12808.3	1005.93	7.85372
Cgi-Mir-10-P5	12591.1	1.25911	9753.82	9023.17	15523.1	6125.36	16886.8	18234.3	12591.1	4929.13	39.1478
Cgi-Mir-31	11948.5	1.19485	12892.6	9763.32	11389.3	10120.5	9691.43	17833.8	11948.5	3132.14	26.2136
Cgi-Mir-216-P2	8802.23	0.880223	6052.66	2894.72	12028.9	4021.48	9318.79	18496.8	8802.23	5830.57	66.2397
Cgi-Mir-9-P12	8665.97	0.866597	7945.77	11877	7263.94	10078.1	8263.39	6567.67	8665.97	1967.44	22.703
Cgi-Mir-317-P1	7374.71	0.737471	8063.69	4866.59	3982.78	6055.7	11732.7	9546.77	7374.71	2957.05	40.0971
Cgi-Mir-216-P1	6920.41	0.692041	1932.25	2311.13	17259.5	3098.03	3735.48	13186	6920.41	6588.43	95.2029
Cgi-Mir-96-P2h	5460.9	0.54609	5749.75	5787.72	4294.36	6149.61	5176.45	5607.53	5460.9	652.349	11.9458
Cgi-Mir-315-v1	4926.99	0.492699	3022.31	2991.52	6761.66	4002.24	3702.3	9081.93	4926.99	2464.08	50.0118
Cgi-Mir-96-P1a	4326.72	0.432672	4337.55	6015.58	4450.69	4122.45	4165.05	2869.02	4326.72	1006.03	23.2516
Cgi-Mir-317-P2	4039.96	0.403996	4650.77	1706.82	1834.26	2802.95	7593.19	5651.77	4039.96	2342.45	57.9819
Cgi-Mir-34	4026.01	0.402601	3616.08	2899.9	2569.88	4080.11	6965.26	4024.83	4026.01	1561.96	38.7967
Cgi-Mir-252-P1	3769.12	0.376912	4291.96	5538.88	3270.51	4080.24	2843.52	2589.64	3769.12	1095.33	29.0606
Cgi-Mir-1175	3738.58	0.373858	565.472	154.031	3327.62	399.89	10058.5	7925.95	3738.58	4282.72	114.555
Cgi-Mir-96-P2i	3599.44	0.359944	2921.69	3864.46	4039.28	3931.55	4101.13	2738.51	3599.44	604.355	16.7903
Cgi-Novel-16	3599.05	0.359905	2921.52	3864.19	4038.74	3931.42	4099.74	2738.68	3599.05	603.998	16.7822
Cgi-Mir-1994-P1	3538.42	0.353842	4660.55	3466.1	2368.85	3647.38	4309.98	2777.65	3538.42	873.873	24.6967
Cgi-Mir-92-o32	3318.09	0.331809	4424.72	2824.08	1499.79	2666.83	6072.25	2420.85	3318.09	1648.6	49.6853
Cgi-Mir-92-o34	3122.42	0.312242	3812.61	3383.24	1942.74	3012.45	4628.84	1954.65	3122.42	1056.51	33.8364
Cgi-Mir-92-o33	3107.2	0.31072	4436.78	2199.46	1219.83	2419.1	5687.74	2680.32	3107.2	1641.27	52.8214
Cgi-Mir-29-P1	2879.77	0.287977	4004.94	1999.09	1201.99	2611.79	4397.99	3062.81	2879.77	1205.56	41.863
Cgi-Mir-281	2648.11	0.264811	2654.59	2054.99	1463.35	1750.56	6093.55	1871.62	2648.11	1734.08	65.4835
Cgi-Mir-87-o8	2519.19	0.251919	2580.52	1872.54	2003.37	2107.22	2290.67	4260.82	2519.19	888.054	35.2516
Cgi-Mir-193-P1	2477.86	0.247786	2561.83	1415.76	2301.63	2908.54	1285.21	4394.21	2477.86	1135.47	45.8247
Cgi-Mir-375-P3	2351.38	0.235138	255.397	98.5269	8172.64	232.339	1591.49	3757.86	2351.38	3174.95	135.025
Cgi-Mir-1984	2104.39	0.210439	4689.38	1471.79	1128.12	2369.96	1270.19	1696.88	2104.39	1339.25	63.6409
Cgi-Mir-190	1953.36	0.195336	1400.66	1480.96	1683.68	1651.13	3246.89	2256.83	1953.36	701.145	35.8943
Cgi-Mir-375-P4	1948.66	0.194866	253.126	69.978	5542.06	193.851	1602.67	4030.27	1948.66	2317.28	118.917
Cgi-Mir-1994-P2	1895.81	0.189581	2139.08	2019.4	1770.41	2040.25	1861.1	1544.59	1895.81	217.071	11.45
Cgi-Mir-133-v2	1413.26	0.141326	1355.77	1377.38	488.958	1185.17	3538.86	533.411	1413.26	1113.84	78.8139
Cgi-Mir-133-v1	1412.87	0.141287	1355.25	1377.25	489.034	1184.79	3537.81	533.07	1412.87	1113.51	78.812
Cgi-Mir-315-v2	1347.56	0.134756	836.59	842.126	1959.12	1041.36	791.03	2615.16	1347.56	761.689	56.5234
Cgi-Mir-12	1143.56	0.114356	534.202	632.723	2008.42	783.23	759.249	2143.51	1143.56	729.067	63.7544
Cgi-Mir-2-o33	990.32	0.099032	686.532	846.64	1122.07	851.226	961.809	1473.64	990.32	277.146	27.9855
Cgi-Mir-2-o31	953.238	0.0953238	909.611	745.06	725.054	778.483	1241.9	1319.32	953.238	262.751	27.564
Cgi-Mir-22-P1	844.651	0.0844651	681.99	665.919	635.484	636.719	1005.11	1442.68	844.651	325.199	38.501
Cgi-Mir-92-o31	717.637	0.0717637	1058.27	779.451	446.852	603.748	1062.74	354.756	717.637	302.3	42.1244
Cgi-Mir-2-o32	697.064	0.0697064	670.635	643.611	689.838	641.466	905.931	630.905	697.064	104.596	15.0052
Cgi-Mir-87-o7	632.679	0.0632679	549.749	465.944	470.967	441.585	801.857	1065.97	632.679	250.483	39.5908
Cgi-Mir-22-P2	592.653	0.0592653	391.655	457.977	1018.03	508.298	756.805	423.155	592.653	245.876	41.4873
Cgi-Mir-67-P6	584	0.0584	327.194	321.872	657.915	594.254	424.328	1178.44	584	322.205	55.1721
Cgi-Mir-2-o35	510.527	0.0510527	344.139	333.424	329.34	361.146	980.668	714.447	510.527	274.521	53.7721
Cgi-Mir-2001	418.022	0.0418022	301.515	411.635	686.547	458.264	273.805	376.365	418.022	148.239	35.4619
Cgi-Mir-252-P2	416.998	0.0416998	438.297	389.991	450.144	289.686	502.208	431.663	416.998	72.0637	17.2815
Cgi-Mir-219	381.551	0.0381551	339.597	419.469	391.197	469.81	333.874	335.36	381.551	55.6549	14.5865
Cgi-Mir-2-o34	372.662	0.0372662	271.992	303.415	294.737	319.322	595.106	451.4	372.662	126.117	33.8423
Cgi-Mir-193-P2	353.81	0.035381	364.578	217.237	160.306	218.355	588.82	573.565	353.81	188.723	53.3402
Cgi-Novel-20	352.195	0.0352195	204.213	470.99	471.656	337.283	305.236	323.79	352.195	103.457	29.3749
Cgi-Mir-2-o29	324.616	0.0324616	262.734	270.617	280.115	265.31	517.226	351.694	324.616	100.074	30.8286
Cgi-Mir-1993	320.626	0.0320626	101.844	108.486	606.393	139.583	258.787	708.662	320.626	268.963	83.8867
Cgi-Mir-29-P2	231.546	0.0231546	277.408	171.957	131.292	239.01	297.204	272.405	231.546	65.9411	28.4786
Cgi-Mir-9-P14	230.263	0.0230263	281.426	284.559	174.622	255.945	265.074	119.954	230.263	67.3812	29.2627
Cgi-Mir-210	174.957	0.0174957	265.005	81.5303	145.838	190.644	128.521	238.206	174.957	69.4088	39.6719
Cgi-Mir-67-P4	173.708	0.0173708	127.524	113.399	145.455	131.501	231.547	292.823	173.708	71.9494	41.4197
Cgi-Mir-153	168.381	0.0168381	134.511	168.638	167.196	177.301	174.97	187.672	168.381	18.1315	10.7681
Cgi-Mir-9-P13	158.519	0.0158519	178.184	226.532	141.627	184.101	158.905	61.7633	158.519	55.3427	34.9124
Cgi-Novel-19	120.863	0.0120863	0.17469	0.132786	288.307	0.128293	106.518	329.915	120.863	152.095	125.841
Cgi-Mir-2-o28	117.192	0.0117192	81.5802	81.7959	74.9475	88.0092	223.514	153.302	117.192	59.6082	50.8639
Cgi-Novel-1	110.08	0.011008	98.3505	117.914	107.33	120.467	66.0065	150.41	110.08	27.8689	25.317
Cgi-Mir-1989	96.6089	0.00966089	23.2338	0.132786	142.928	0.128293	130.616	282.614	96.6089	111.265	115.171
Cgi-Mir-277	89.2581	0.00892581	51.3589	71.4386	115.981	73.512	54.1323	169.126	89.2581	45.4503	50.9201
Cgi-Novel-5	79.9704	0.00799704	72.4964	132.786	55.9618	21.425	84.5163	112.637	79.9704	39.8424	49.8214
Cgi-Mir-2-o30	62.4157	0.00624157	21.1375	51.6536	56.1915	46.827	97.7874	100.897	62.4157	31.0916	49.8138
Cgi-Novel-2	54.6658	0.00546658	72.3217	83.2565	66.0671	87.6243	0.349241	18.3759	54.6658	36.3666	66.5254
Cgi-Mir-96-P3	24.3804	0.00243804	23.9325	23.7686	50.3733	24.8889	0.349241	22.9698	24.3804	15.849	65.007
Cgi-Mir-184-P8d	22.3042	0.00223042	26.0288	24.4325	22.89	22.8362	14.6681	22.9698	22.3042	3.94415	17.6834
Cgi-Mir-184-P8c	22.2275	0.00222275	25.8541	24.2997	22.7369	22.8362	14.6681	22.9698	22.2275	3.89286	17.5137
Cgi-Mir-184-P8b	22.1486	0.00221486	25.6794	24.2997	22.7369	22.7079	14.6681	22.7997	22.1486	3.85058	17.3852
Cgi-Mir-184-P8a	22.0989	0.00220989	25.6794	24.2997	22.7369	22.5796	14.6681	22.6295	22.0989	3.84188	17.3849
Cgi-Mir-1992	16.2836	0.00162836	0.17469	17.2621	79.6174	0.128293	0.349241	0.170147	16.2836	31.7684	195.094
Cgi-Mir-10-P6	13.8053	0.00138053	18.3425	13.4113	8.57418	0.128293	0.349241	42.0263	13.8053	15.5734	112.808
Cgi-Mir-1986	12.0923	0.00120923	0.17469	0.132786	0.0765551	15.0103	39.4642	17.6953	12.0923	15.6113	129.101
Cgi-Mir-184-P13b	9.47321	0.000947321	10.6561	0.132786	30.3924	15.1386	0.349241	0.170147	9.47321	12.0677	127.388
Cgi-Mir-184-P13a	9.46045	0.000946045	10.6561	0.132786	30.3158	15.1386	0.349241	0.170147	9.46045	12.0412	127.279
Cgi-Novel-10	7.23003	0.000723003	0.17469	0.132786	7.88518	0.128293	0.349241	34.71	7.23003	13.8095	191.001
Cgi-Mir-184-P14	3.78787	0.000378787	0.87345	0.132786	19.7512	0.76976	0.349241	0.850735	3.78787	7.82614	206.611
Cgi-Mir-184-P15f	3.17199	0.000317199	5.06601	1.32786	4.4402	4.10538	0.349241	3.74323	3.17199	1.88478	59.4195
Cgi-Mir-184-P15j	3.15923	0.000315923	5.06601	1.32786	4.36364	4.10538	0.349241	3.74323	3.15923	1.87471	59.3407
Cgi-Mir-184-P15e2	3.14647	0.000314647	5.06601	1.32786	4.28709	4.10538	0.349241	3.74323	3.14647	1.86511	59.2762
Cgi-Mir-184-P15a3	3.14647	0.000314647	5.06601	1.32786	4.28709	4.10538	0.349241	3.74323	3.14647	1.86511	59.2762
Cgi-Mir-184-P15g2	3.14647	0.000314647	5.06601	1.32786	4.28709	4.10538	0.349241	3.74323	3.14647	1.86511	59.2762
Cgi-Mir-184-P15m	3.14647	0.000314647	5.06601	1.32786	4.28709	4.10538	0.349241	3.74323	3.14647	1.86511	59.2762
Cgi-Mir-184-P15n	3.11811	0.000311811	5.06601	1.32786	4.28709	4.10538	0.349241	3.57309	3.11811	1.85549	59.5068
Cgi-Mir-184-P15a1	3.10874	0.000310874	5.06601	1.19507	4.36364	4.10538	0.349241	3.57309	3.10874	1.89164	60.8492
Cgi-Mir-184-P15i	3.10874	0.000310874	5.06601	1.19507	4.36364	4.10538	0.349241	3.57309	3.10874	1.89164	60.8492
Cgi-Mir-184-P15k	3.10175	0.000310175	4.89132	1.32786	4.36364	4.10538	0.349241	3.57309	3.10175	1.83016	59.0039
Cgi-Mir-184-P15a5	3.09598	0.000309598	5.06601	1.19507	4.28709	4.10538	0.349241	3.57309	3.09598	1.88172	60.7794
Cgi-Mir-184-P15p	3.09598	0.000309598	5.06601	1.19507	4.28709	4.10538	0.349241	3.57309	3.09598	1.88172	60.7794
Cgi-Mir-184-P15g3	3.08322	0.000308322	5.06601	1.19507	4.21053	4.10538	0.349241	3.57309	3.08322	1.87226	60.7242
Cgi-Mir-184-P15l2	3.06686	0.000306686	4.89132	1.19507	4.28709	4.10538	0.349241	3.57309	3.06686	1.84616	60.1969
Cgi-Mir-184-P15l1	3.06686	0.000306686	4.89132	1.19507	4.28709	4.10538	0.349241	3.57309	3.06686	1.84616	60.1969
Cgi-Mir-184-P15e3	3.05411	0.000305411	4.89132	1.19507	4.21053	4.10538	0.349241	3.57309	3.05411	1.83627	60.1248
Cgi-Mir-184-P15a4	3.05127	0.000305127	4.89132	1.19507	4.36364	4.10538	0.349241	3.40294	3.05127	1.84875	60.5896
Cgi-Mir-184-P15a6	3.03851	0.000303851	4.89132	1.19507	4.28709	4.10538	0.349241	3.40294	3.03851	1.83811	60.494
Cgi-Mir-184-P15h	3.03851	0.000303851	4.89132	1.19507	4.28709	4.10538	0.349241	3.40294	3.03851	1.83811	60.494
Cgi-Mir-184-P15q	3.03851	0.000303851	4.89132	1.19507	4.28709	4.10538	0.349241	3.40294	3.03851	1.83811	60.494
Cgi-Mir-184-P15r	3.03851	0.000303851	4.89132	1.19507	4.28709	4.10538	0.349241	3.40294	3.03851	1.83811	60.494
Cgi-Mir-184-P15a2	3.03851	0.000303851	4.89132	1.19507	4.28709	4.10538	0.349241	3.40294	3.03851	1.83811	60.494
Cgi-Mir-184-P15s	3.02575	0.000302575	4.89132	1.19507	4.21053	4.10538	0.349241	3.40294	3.02575	1.82795	60.4132
Cgi-Mir-184-P15g1	3.01712	0.000301712	4.89132	1.19507	4.28709	3.97709	0.349241	3.40294	3.01712	1.82391	60.452
Cgi-Mir-184-P15a7	3.00939	0.000300939	4.71663	1.19507	4.28709	4.10538	0.349241	3.40294	3.00939	1.80396	59.9444
Cgi-Mir-184-P15u	3.00939	0.000300939	4.71663	1.19507	4.28709	4.10538	0.349241	3.40294	3.00939	1.80396	59.9444
Cgi-Mir-184-P15c	3.00437	0.000300437	4.89132	1.19507	4.21053	3.97709	0.349241	3.40294	3.00437	1.81349	60.3618
Cgi-Mir-184-P15b	3.00437	0.000300437	4.89132	1.19507	4.21053	3.97709	0.349241	3.40294	3.00437	1.81349	60.3618
Cgi-Mir-184-P15e1	2.99663	0.000299663	4.71663	1.19507	4.21053	4.10538	0.349241	3.40294	2.99663	1.79336	59.8458
Cgi-Mir-184-P15t	2.98801	0.000298801	4.71663	1.19507	4.28709	3.97709	0.349241	3.40294	2.98801	1.78907	59.8751
Cgi-Mir-184-P15d	2.98801	0.000298801	4.71663	1.19507	4.28709	3.97709	0.349241	3.40294	2.98801	1.78907	59.8751
Cgi-Mir-184-P15o	2.98801	0.000298801	4.71663	1.19507	4.28709	3.97709	0.349241	3.40294	2.98801	1.78907	59.8751
Cgi-Mir-124-P13	2.91619	0.000291619	0.17469	16.5982	0.0765551	0.128293	0.349241	0.170147	2.91619	6.70341	229.869
Cgi-Mir-124-P12	2.89405	0.000289405	0.17469	16.4654	0.0765551	0.128293	0.349241	0.170147	2.89405	6.64921	229.754
Cgi-Novel-22	2.71701	0.000271701	0.17469	15.4031	0.0765551	0.128293	0.349241	0.170147	2.71701	6.21558	228.766
Cgi-Mir-242	2.45585	0.000245585	0.17469	0.132786	13.7799	0.128293	0.349241	0.170147	2.45585	5.54824	225.92
Cgi-Novel-21	1.79237	0.000179237	0.17469	0.132786	9.79906	0.128293	0.349241	0.170147	1.79237	3.9233	218.889
Cgi-Mir-184-P10	0.171952	1.71952e-05	0.17469	0.132786	0.0765551	0.128293	0.349241	0.170147	0.171952	0.0937899	54.5443
Cgi-Mir-184-P11	0.171952	1.71952e-05	0.17469	0.132786	0.0765551	0.128293	0.349241	0.170147	0.171952	0.0937899	54.5443
