# Supplementary material for: Parallel analysis of miRNAs and mRNAs suggests distinct regulatory networks in Crassostrea gigas infected by Ostreid herpesvirus 1
Source: BMC Genomics. 2020 Sep 10;21:620. doi: 10.1186/s12864-020-07026-7 (PMC7488030; doi:10.1186/s12864-020-07026-7)
Supplement: Supplementary file 3 — Additional file 3 mRNA expression values. Gene ID, fold change, FDR-corrected p-value, gene description and the six expression values as TPM are reported for the 403 differentially expressed genes in the comparison between samples S1, S4 and S6 versus S2, S3 and S5. Gene directly involved in oyster antiviral pathway are highlighted in yellow, whereas other genes discussed in the text are highlighted in light blue. [file 12864_2020_7026_MOESM3_ESM.xlsx]

## Sheet: 403 DEGs
Gene ID	Fold Change	FDR p-value	Gene description	S1	S4	S6	S2	S3	S5
CGI_10012593	-66.55	0.00062006	hypothetical protein	45.7026	83.3939	102.089	0.655553	2.04902	0.779596
CGI_10006287	-52.1857	1.00876e-134	hypothetical protein	226.846	235.147	212.131	7.27452	3.66078	2.01186
CGI_10006145	-46.1102	0.00881712	hypothetical protein	17.205	37.0475	46.5636	1.26711	0.507759	0.418575
CGI_10024302	-29.8313	0.00726696	hypothetical protein	6.69969	4.41724	5.14628	0	0.365489	0.180776
CGI_10012725	-28.592	0.00529807	Myeloid differentiation primary response proteinMyD88	43.4745	17.5167	41.5778	1.13672	0.37269	2.08916
CGI_10028286	-27.4438	1.31132e-05	hypothetical protein	2264.17	2455.75	1295.09	79.4851	91.5109	48.5257
CGI_10003181	-27.0017	0.00112464	hypothetical protein	11.4429	5.10453	9.82804	0	0.776589	0.202164
CGI_10000389	-25.7876	3.08303e-13	Metalloproteinase inhibitor 3	96.0091	108.205	71.4517	3.19782	5.68959	1.8254
CGI_10021357	-24.5993	0.00163576	hypothetical protein	396.101	177.502	389.674	12.814	13.7895	12.6579
CGI_10011916	-23.6814	4.87649e-95	Putative tyrosinase-like protein tyr-3	1472.59	1491.92	1286.49	84.4283	43.0958	52.3971
CGI_10015251	-22.1939	0.000601198	hypothetical protein	12.9743	14.5463	6.78289	0.70395	0.677012	0.16743
CGI_10005220	-19.5772	0.00178004	hypothetical protein	1586.37	1657.35	737.835	63.4447	129.477	10.6481
CGI_10027378	-19.3686	0.000132804	hypothetical protein	17.2034	20.4976	10.1832	1.38011	0.331825	0.765919
CGI_10003321	-18.8132	1.47685e-24	Polysialoglycoprotein	83.604	73.4681	61.9382	4.50493	3.75705	3.40583
CGI_10020129	-16.8136	0.000286637	hypothetical protein	69.7479	58.7667	33.6271	6.39027	1.80134	1.46747
CGI_10006117	-16.2193	0.000761174	hypothetical protein	349.261	676.737	741.205	37.3332	62.6193	9.3023
CGI_10000756	-16.1107	0.00609871	hypothetical protein	482.541	1106.68	707.504	32.4031	100.199	10.2461
CGI_10020130	-15.4292	0.00206296	hypothetical protein	14.2878	18.7177	8.32676	1.97226	0.143696	0.568594
CGI_10000511	-14.83	2.45751e-05	hypothetical protein	11.0593	13.8136	9.34456	1.65613	0	0.656502
CGI_10008415	-14.4674	0.00141999	hypothetical protein	153.757	94.4171	206.173	10.2371	10.1884	11.0765
CGI_10004377	-12.0327	4.96066e-06	Pyroglutamylated RFamide peptide receptor	15.1443	12.7308	12.8856	1.23701	1.17729	0.98072
CGI_10018278	-11.3202	0.00695873	Beta-lactamase	21.6797	10.8854	26.3393	1.24867	1.10082	2.87089
CGI_10020534	-11.3039	2.70641e-05	hypothetical protein	33.8537	18.626	31.8674	1.2237	1.8914	4.36574
CGI_10017559	-10.8087	2.20745e-05	Secretin receptor	58.164	69.0185	37.383	5.47847	7.83656	1.93804
CGI_10011497	-10.5931	2.80685e-05	Metalloproteinase inhibitor 2	13.208	12.7399	10.7959	0.599363	2.40178	0.475182
CGI_10028807	-10.1447	5.40146e-05	hypothetical protein	10.395	12.3256	18.0491	1.63078	1.60402	0.79337
CGI_10000144	-9.95024	0.000222924	hypothetical protein	89.949	64.3891	123.097	10.8339	12.9412	4.1852
CGI_10014130	-9.70306	0.00828533	Alkaline phosphatase, tissue-nonspecificisozyme	24.3892	12.143	29.2737	2.08941	3.51655	1.19269
CGI_10027377	-9.63403	5.08576e-09	hypothetical protein	48.7967	47.1173	31.5064	5.47244	5.41783	2.36072
CGI_10026316	-9.18887	0.000350158	Baculoviral IAP repeat-containing protein 2	853.432	461.582	548.637	69.3655	82.6226	51.2035
CGI_10027659	-8.80474	0.00162321	hypothetical protein	161.043	87.4203	96.5549	9.67576	24.9255	4.64132
CGI_10005278	-8.11451	5.9898e-05	hypothetical protein	13.3048	9.12359	15.3412	1.34104	2.07277	1.25305
CGI_10015192	-8.01851	0.000161861	SAM pointed domain-containing Ets transcriptionfactor	390.707	204.034	347.773	44.3499	34.8556	38.6277
CGI_10019164	-7.96884	0.00010815	FMRFamide receptor	468.781	248.287	368.715	42.6788	58.5984	35.27
CGI_10001553	-7.89247	0.000590029	Eukaryotic initiation factor 4A-8	48.9512	25.759	49.4357	4.08291	7.16505	4.52061
CGI_10006075	-7.53033	3.5957e-08	Proline-rich transmembrane protein 1	118.071	84.7848	78.2376	17.9809	8.46628	10.9589
CGI_10012634	-7.41934	3.06719e-06	hypothetical protein	19.1808	14.5882	15.7586	2.25914	1.74591	2.68661
CGI_10014594	-7.34176	0.000762123	E3 ubiquitin-protein ligase RSP5	8.44817	11.2538	10.926	0.710014	1.78471	1.68872
CGI_10019228	-7.06119	0.00374336	Collagen alpha-1(XII) chain	120.767	59.3291	126.513	14.5599	17.6953	11.2774
CGI_10016402	-6.99993	7.49778e-33	Enteropeptidase	78.4188	81.5186	87.0184	10.4088	13.219	11.7435
CGI_10026933	-6.91378	0.00317364	Eosinophil peroxidase	387.175	241.835	512.143	47.1416	75.2964	43.094
CGI_10010393	-6.82823	1.20825e-10	Golgi-associated plant pathogenesis-relatedprotein 1	677.843	918.799	1005.69	114.182	149.503	118.525
CGI_10003270	-6.74564	0.00172762	Interferon regulatory factor 8	660.692	553.73	315.67	83.5582	91.4973	52.0953
CGI_10017716	-6.40712	7.34029e-07	Zinc finger protein 64-like protein, isoforms 1and 2	115.001	70.9589	88.3892	11.505	17.2985	14.1107
CGI_10018892	-6.35379	0.00629364	Solute carrier family 13 member 3	165.488	78.0891	166.319	17.4283	30.5797	16.6675
CGI_10012998	-6.35295	4.37682e-11	Double-stranded RNA-specific adenosinedeaminase	427.32	417.456	499.373	43.6461	154.098	14.2608
CGI_10016403	-6.25624	1.61926e-07	hypothetical protein	345.012	411.012	254.141	56.8777	52.5823	52.3374
CGI_10026865	-6.066	0.00156478	Dopamine D2-like receptor	12.3166	6.87127	11.6781	1.16543	1.82744	2.10905
CGI_10016017	-5.85208	0.00229855	hypothetical protein	442.165	229.136	458.437	65.99	49.3923	78.2097
CGI_10018396	-5.78071	0.000430795	Radical S-adenosyl methionine domain-containingprotein 2	152.732	206.967	113.708	41.5358	28.317	12.1884
CGI_10025889	-5.75628	0.00545849	Multiple epidermal growth factor-like domains 6	7.87251	9.02614	9.59407	1.60367	1.92788	1.08241
CGI_10011908	-5.62554	3.05607e-09	hypothetical protein	34.9943	29.7134	43.4317	6.2692	9.17923	3.82331
CGI_10013924	-5.6125	0.00310226	Phytanoyl-CoA dioxygenase, peroxisomal	144.809	114.213	204.38	25.9136	55.1845	1.66314
CGI_10013925	-5.58474	0.00703404	hypothetical protein	57.829	31.7613	67.0408	10.9573	14.3967	2.76113
CGI_10014915	-5.54536	0.00236423	Phosphoenolpyruvate carboxykinase, cytosolic[GTP]	150.075	274.778	169.526	29.5725	36.393	41.4901
CGI_10003960	-5.4909	0.00745956	Sushi, von Willebrand factor type A, EGF andpentraxin domain-containing protein 1	7.00929	10.7008	8.13719	1.47132	1.75054	1.49718
CGI_10023258	-5.48178	6.58924e-05	Metallophosphoesterase domain-containing protein1	19.5269	32.8393	24.477	5.44875	6.65949	1.94393
CGI_10001561	-5.48058	0.00682882	Fibropellin-3	10.8476	8.07563	7.35401	1.77504	2.00456	1.02347
CGI_10016401	-5.28502	5.29491e-06	hypothetical protein	96.5496	121.895	73.6022	15.6776	21.8956	17.8014
CGI_10020525	-5.27839	0.000776818	hypothetical protein	262.196	138.657	226.25	25.7274	57.8127	35.5378
CGI_10025253	-5.2776	1.33347e-05	Prolactin-releasing peptide receptor	39.2048	28.1834	24.5651	6.82831	7.44714	3.18117
CGI_10018706	-5.26423	0.00293841	GTP-binding protein RAD	12.178	7.49557	11.1445	1.17475	3.29525	1.39704
CGI_10009560	-5.15332	1.34322e-06	hypothetical protein	32.9417	23.0841	36.3309	7.17011	6.89574	3.89798
CGI_10015284	-5.11791	0.00286037	hypothetical protein	11.9362	8.41629	11.1522	2.6067	1.9399	1.62377
CGI_10027441	-4.98654	9.33345e-17	hypothetical protein	90.5084	79.4276	91.6036	18.0195	26.5816	7.96449
CGI_10016164	-4.96311	0.00108718	BTB	51.3104	90.7252	64.4707	14.0982	21.8989	5.70383
CGI_10013879	-4.95959	8.66192e-06	Vesicular glutamate transporter 1	20.7811	29.1076	20.0347	6.06793	6.77362	1.28859
CGI_10002916	-4.9464	0.00251458	hypothetical protein	26.3688	14.3873	27.3149	4.93593	5.10967	3.75021
CGI_10016248	-4.91466	1.46747e-45	hypothetical protein	1514.95	1521.93	1590.23	403.439	155.154	385.44
CGI_10006457	-4.9077	1.67183e-05	hypothetical protein	63.5402	58.7855	42.2608	21.2943	6.66155	5.64839
CGI_10023737	-4.88926	4.85372e-06	hypothetical protein	21.9466	20.7897	17.6029	5.18615	3.99296	3.18768
CGI_10022083	-4.82125	3.92113e-09	Matrix metalloproteinase-19	236.221	236.594	166.728	44.0532	60.3271	28.5179
CGI_10009013	-4.82041	5.42308e-17	hypothetical protein	896.54	911.662	1134.7	168.536	181.952	261.83
CGI_10006541	-4.80614	0.00577256	hypothetical protein	204.935	112.964	120.911	20.0975	35.0946	36.2866
CGI_10020879	-4.79162	0.000166226	Baculoviral IAP repeat-containing protein 7-A	218.159	152.16	153.145	0.987869	63.431	45.0568
CGI_10011760	-4.77589	0.000131125	Sodium-dependent multivitamin transporter	133.604	93.2809	79.6603	27.5846	21.584	15.1369
CGI_10012722	-4.76247	0.000307892	Myeloid differentiation primary response proteinMyD88	41.264	36.0742	60.4193	7.06857	10.6905	11.2533
CGI_10013439	-4.76211	1.90567e-09	Tctex1 domain-containing protein 1	28.2775	33.393	32.3967	6.73238	7.03778	6.03371
CGI_10018656	-4.70073	4.94206e-07	Melatonin receptor type 1B	26.9737	21.3461	23.4646	4.63072	5.5669	5.10884
CGI_10009981	-4.65422	0.00818831	Sodium- and chloride-dependent glycinetransporter 2	152.051	79.8992	91.9167	22.5215	23.7995	23.3991
CGI_10014364	-4.58866	0.00140311	hypothetical protein	14.088	14.8162	8.6911	4.64847	1.50453	2.0553
CGI_10028027	-4.46733	0.006805	Arylsulfatase I	75.3788	43.2933	42.9734	12.9862	13.3022	9.96055
CGI_10021010	-4.44925	0.000133748	hypothetical protein	342.795	241.043	411.824	80.9682	97.6797	45.7175
CGI_10010963	-4.42378	0.000901017	hypothetical protein	13.5852	9.87318	16.9583	3.13715	3.12377	2.9017
CGI_10017345	-4.41321	7.70057e-17	hypothetical protein	149.645	140.989	123.606	47.9312	17.8102	28.3523
CGI_10004939	-4.38483	1.61688e-05	Cadherin EGF LAG seven-pass G-type receptor 2	155.167	110.712	103.257	28.3038	41.0287	15.0022
CGI_10007323	-4.38198	0.000609441	hypothetical protein	147.987	97.7855	87.3531	24.3246	32.0084	19.8297
CGI_10005810	-4.3031	0.00464099	hypothetical protein	10.9549	19.1017	12.3377	1.64993	3.96699	4.26062
CGI_10018046	-4.26957	0.00163576	Interleukin-1 receptor-associated kinase 4	37.095	29.8294	19.8885	5.15653	6.95041	8.26923
CGI_10014162	-4.25841	1.47685e-24	Cytochrome P450 2D14	224.986	178.581	200.43	43.3884	56.4669	42.3201
CGI_10009742	-4.19788	0.00677566	Ankyrin repeat domain-containing protein 17	26.5875	16.9328	33.6791	6.77851	7.16246	4.49726
CGI_10014257	-4.04318	0.00036506	hypothetical protein	17.5514	18.7117	11.9038	4.32614	3.63071	3.97988
CGI_10027614	-3.98306	0.00489577	Prostaglandin E2 receptor EP4 subtype	46.8047	27.192	52.782	13.6355	7.93648	10.3457
CGI_10024479	-3.96361	0.00356951	Ran guanine nucleotide release factor	27.8671	46.9047	52.1466	7.40389	15.2391	9.47188
CGI_10013827	-3.92561	2.72296e-19	hypothetical protein	82.3336	70.9708	81.1689	14.2673	24.7287	20.8824
CGI_10023604	-3.89499	1.12874e-11	Beta-hexosaminidase	73.7239	64.4748	73.7808	17.5991	26.7141	10.2347
CGI_10011188	-3.87816	5.59093e-16	TNFAIP3-interacting protein 2	84.5248	71.9512	93.8371	22.3977	19.5542	22.7594
CGI_10020938	-3.87579	0.00249056	Dual specificity protein phosphatase 4	77.9079	41.9244	72.012	15.9857	19.6895	13.941
CGI_10006439	-3.83001	1.34322e-06	hypothetical protein	55.2851	36.9139	52.5168	9.94302	16.4933	11.4385
CGI_10010920	-3.81312	1.48788e-08	Synaptosomal-associated protein 29	67.2874	52.0027	52.0011	13.7803	22.1587	9.08115
CGI_10019135	-3.7654	0.00554993	Spermine oxidase	162.819	82.8595	143.627	30.7358	34.6757	38.2385
CGI_10010452	-3.76324	1.2637e-05	Myosin-IIIB	21.2986	19.4669	28.2904	5.77957	6.17601	6.4489
CGI_10013731	-3.76152	0.00394528	hypothetical protein	41.3326	34.1446	21.8369	9.04807	7.7596	9.11528
CGI_10021863	-3.74125	5.80892e-07	Annexin A7	251.893	279.286	186.062	58.1419	83.2062	50.7411
CGI_10026674	-3.70873	0.00329526	DBH-like monooxygenase protein 1	221.23	141.176	237.913	57.7348	18.7035	85.9337
CGI_10014585	-3.68957	0.00428065	hypothetical protein	11.8134	15.0513	20.778	5.79726	3.80795	3.34049
CGI_10028244	-3.66937	0.00096801	Phytanoyl-CoA hydroxylase-interacting-likeprotein	15.9318	13.523	17.6578	2.76022	6.03056	4.08173
CGI_10006711	-3.66467	3.3993e-07	hypothetical protein	32.137	31.0434	31.7335	11.7228	5.19209	9.04943
CGI_10025610	-3.6638	0.00179874	Elongation factor 2 kinase	129.977	112.885	70.3171	27.4254	24.3089	33.9107
CGI_10011678	-3.63392	0.00160095	Beta-lactamase	133.858	158.308	91.2664	53.9427	27.4203	24.3531
CGI_10010609	-3.62838	0.00316884	hypothetical protein	100.042	54.1849	74.3333	21.6377	21.5351	19.9577
CGI_10003650	-3.60533	2.45751e-05	Cholecystokinin receptor	23.184	26.6691	18.3693	8.1813	5.04374	5.73783
CGI_10019126	-3.58586	0.00219784	Hexokinase type 2	86.9357	101.132	55.5673	30.0504	21.4099	16.6124
CGI_10004818	-3.58575	0.00414003	Collagen alpha-5(VI) chain	12.6768	12.1255	14.9037	3.32346	3.26021	4.52146
CGI_10011273	-3.54212	0.0020459	FMRFamide receptor	90.2685	64.1942	112.54	15.9387	35.0296	24.6214
CGI_10006540	-3.52161	0.00122595	Bcl-2-like protein 1	224.258	169.773	292.677	48.6719	85.7215	61.1641
CGI_10019612	-3.50551	0.00560833	hypothetical protein	177.086	230.007	139.12	47.6852	89.4081	18.9829
CGI_10008332	-3.50253	7.16928e-05	Protein disulfide-isomerase A6	621.745	627.672	406.48	204.94	168.528	100.13
CGI_10004027	-3.48334	1.24254e-05	Epithelial-stromal interaction protein 1	30.0457	27.2092	31.2708	12.659	8.00042	4.81736
IR	-3.44082	9.46642e-14		66.2469	65.5433	82.1607	23.1764	20.1816	18.9775
CGI_10020475	-3.42571	3.29887e-05	NF-kappa-B inhibitor cactus	893.184	685.953	558.034	197.54	198.138	229.396
CGI_10023093	-3.40103	0.000415926	hypothetical protein	138.315	87.6048	141.103	25.7805	34.2444	48.1872
CHITS1	-3.38118	2.65627e-07		110.31	90.9131	75.0078	24.6443	28.014	29.2163
CGI_10024300	-3.38107	0.00608883	hypothetical protein	48.5863	29.293	31.1566	10.1495	15.2873	6.87711
CGI_10009891	-3.35099	1.23881e-05	Heat shock protein STI	32.9117	28.7096	32.4279	11.0822	12.4835	4.56602
CGI_10019528	-3.34677	0.000204463	Suppressor of cytokine signaling 2	230.338	226.937	295.222	103.186	104.411	17.7667
CGI_10012579	-3.32405	0.00663775	Inositol hexakisphosphate kinase 2	13.9118	12.612	13.1865	3.76152	3.91325	4.30122
CGI_10008546	-3.28546	1.50236e-18	Excitatory amino acid transporter 2	127.645	126.115	121.934	26.5997	39.4421	48.5969
CGI_10009892	-3.24823	0.000589147	Lupus brain antigen 1-like protein	23.0178	24.8435	21.598	7.04714	10.932	3.45135
CGI_10021486	-3.24406	0.000179421	Interleukin-17 receptor D	19.8601	22.4627	21.7828	5.94811	8.55521	5.3052
CGI_10013341	-3.20797	0.00798317	Fibropellin-1	11.1707	18.6206	14.8431	7.65585	3.48683	2.80755
CGI_10027050	-3.20591	2.76995e-08	hypothetical protein	66.113	49.9723	50.1328	18.1636	17.3763	16.4286
CGI_10020050	-3.19513	0.00315488	Fibropellin-1	19.1008	14.1898	13.5529	5.17753	4.43901	5.07533
CGI_10017857	-3.12598	1.75964e-05	Inter-alpha-trypsin inhibitor heavy chain H3	109.097	114.98	76.35	40.4389	24.7933	31.0786
CGI_10005761	-3.10756	0.000415063	Zinc finger SWIM domain-containing protein 2	65.5972	100.783	69.7317	19.7674	30.311	26.0865
CGI_10015861	-3.10708	0.00014011	Kyphoscoliosis peptidase	106.655	69.6091	81.2117	28.0328	35.8205	19.1901
CGI_10008013	-3.09192	0.000101949	Metallo-beta-lactamase domain-containing protein1	31.5342	36.3578	40.7949	17.6176	12.1181	5.50779
CGI_10027620	-3.08272	0.00690755	Circularly permutated Ras protein 1	140.741	165.932	88.062	38.1313	49.4852	40.6689
CGI_10007169	-3.07978	0.00159922	Contactin-6	27.1601	21.8521	21.9688	11.4832	8.48336	3.12792
CGI_10021170	-3.0613	3.21879e-05	Interferon regulatory factor 2	832.49	691.378	680.183	310.405	333.818	77.0673
CGI_10008997	-3.05993	5.47118e-06	hypothetical protein	24.964	34.7112	32.0586	8.85778	10.076	11.1285
CGI_10018512	-3.03227	0.00109498	Leucine-rich repeats and immunoglobulin-likedomains protein 3	26.5854	40.169	27.3149	7.73266	13.5297	9.83315
CGI_10011615	-3.02979	5.50038e-10	Putative lysine-specific demethylase 4B	47.9625	58.8886	45.5248	17.7296	17.7756	14.902
CGI_10027444	-3.01636	0.0049673	hypothetical protein	38.2818	44.5944	62.1603	14.8138	23.2061	10.196
CGI_10017694	-2.99739	8.64561e-15	Purine nucleoside phosphorylase	100.097	87.2294	79.0476	29.5595	24.7602	34.7747
CGI_10016396	-2.99164	0.00412188	Eukaryotic translation initiation factor 2-alphakinase 4	36.1329	30.909	44.5493	15.8998	18.3136	3.16788
CGI_10014276	-2.97383	0.00524273	Laccase-2	21.3297	24.0171	19.6712	5.35233	12.2115	4.34606
CGI_10015430	-2.97204	5.98608e-05	hypothetical protein	112.773	81.4194	110.749	39.0801	46.0638	17.6897
CGI_10023357	-2.96927	0.00991371	Putative E3 ubiquitin-protein ligase ARI3	11.8482	16.0196	14.5748	4.10822	4.86719	5.3576
CGI_10016438	-2.9367	0.00342789	Signal transducing adapter molecule 2	94.6557	76.5497	53.5665	24.2722	28.2653	24.1434
CGI_10018828	-2.92693	2.70641e-05	Cat eye syndrome critical region protein 5	129.212	107.409	89.9624	38.3026	23.274	50.2665
CGI_10028231	-2.91493	2.64099e-12	Thioredoxin domain-containing protein 16	94.7578	73.8786	80.0888	24.0063	32.6076	28.9195
CGI_10023871	-2.899	0.00692501	Protein AMBP	24.4733	43.5032	37.7874	14.8419	12.9582	8.77585
CGI_10022696	-2.89867	8.46575e-10	hypothetical protein	66.5694	65.1841	62.9992	22.906	28.7311	15.7048
CGI_10013896	-2.87474	1.64387e-11	Interferon-related developmental regulator 1	142.24	140.08	172.294	44.5959	67.5438	46.405
CGI_10017553	-2.86525	0.00459704	Dual specificity protein phosphatase 7	304.495	203.092	362.372	92.327	114.164	97.9957
CGI_10013672	-2.84659	1.4972e-05	Myeloid differentiation primary response proteinMyD88	51.1407	60.1948	43.0883	10.5775	21.7378	22.0659
CGI_10024885	-2.83417	0.000643717	LIM domain kinase 2	33.0956	21.0592	28.4626	10.6525	10.8686	7.69675
CGI_10024715	-2.83023	6.20951e-05	hypothetical protein	30.4047	30.402	22.6589	7.74745	11.0332	10.7726
CGI_10009763	-2.82903	0.00178871	Caspase-8	20.981	27.5828	20.2699	4.84101	12.0959	7.45026
CGI_10021791	-2.75693	0.00621521	hypothetical protein	28.2494	19.6027	17.851	7.834	9.99331	6.05562
CGI_10010446	-2.75431	6.58924e-05	Protein ENL	35.4627	26.8329	25.3228	9.56832	11.0975	11.2246
CGI_10012077	-2.74667	0.000149866	Uncharacterized protein in xynA 3'region	53.4444	63.9439	80.9853	21.8308	24.8458	25.754
CGI_10024053	-2.72578	0.00551439	hypothetical protein	16.6234	27.7697	24.0371	5.59405	10.76	8.81463
CGI_10016880	-2.72393	0.000776818	Collagen alpha-1(XIV) chain	25.0731	21.35	22.0696	8.36068	10.7819	6.05599
CGI_10027024	-2.71512	1.16844e-05	Serine	81.8656	69.2571	97.9454	26.6857	40.079	25.2065
CGI_10028745	-2.70077	0.00317364	Dual specificity mitogen-activated proteinkinase kinase 3	180.326	114.17	120.585	46.7877	55.6999	51.5167
CGI_10025374	-2.69788	0.000243875	B-cell lymphoma 3-encoded protein	31.5493	23.3166	24.006	8.94599	11.2533	9.09689
CGI_10003079	-2.69342	0.00415388	hypothetical protein	211.902	198.519	287.845	88.2245	125.596	46.0994
CGI_10005311	-2.69143	0.00124392	hypothetical protein	354.037	226.765	329.824	149.894	81.5998	107.701
CGI_10008058	-2.67845	0.00733935	Histone H2A	57.1368	35.9988	52.479	14.7009	12.3115	27.5007
CGI_10021465	-2.66357	0.000590029	Protein artemis	52.6649	46.83	40.9891	14.9289	27.4157	10.4992
CGI_10017950	-2.65524	1.43634e-06	Adenosine receptor A2a	62.5273	56.6189	51.1443	26.7138	24.4306	13.1232
CGI_10024392	-2.64827	0.00420298	Putative ATP-dependent RNA helicase DDX58	68.6519	98.2355	70.8273	33.3299	41.4984	15.1264
CGI_10019372	-2.64732	0.000459221	Baculoviral IAP repeat-containing protein 7-B	320.698	248.402	209.9	102.648	120.462	71.6925
CGI_10003308	-2.63708	0.00850173	MAP kinase-activated protein kinase 2	130.356	110.721	186.5	56.8729	57.7228	48.0231
CGI_10004656	-2.63324	0.00398494	Serine	17.0509	18.9387	23.6665	9.66046	8.75772	4.30272
CGI_10016954	-2.61685	0.00678238	Serine	24.5305	17.9736	15.5617	4.78053	9.906	7.55518
CGI_10015738	-2.58331	0.00962732		64.944	49.5049	38.6351	17.6804	26.6774	15.0159
CGI_10010433	-2.54024	5.97444e-07	hypothetical protein	47.0893	44.4669	45.8415	16.5997	22.3366	15.2781
CGI_10002038	-2.52257	0.00182421	Mucosa-associated lymphoid tissue lymphomatranslocation protein 1	73.3373	59.1688	45.5248	24.9621	21.317	24.445
CGI_10023830	-2.5066	1.45221e-05	CD82 antigen	154.63	111.586	115.544	55.5074	47.313	49.8205
CGI_10023005	-2.49609	3.20315e-09	Ankyrin repeat domain-containing protein 50	83.1584	86.6411	66.8664	31.8897	31.0549	32.0975
CGI_10003998	-2.46938	1.09393e-06	Pancreatic secretory granule membrane majorglycoprotein GP2	49.6009	53.1003	65.7703	17.8722	24.2283	26.3037
CGI_10007774	-2.46927	1.18109e-12	Ubiquitin-like modifier-activating enzyme 1	182.962	158.573	157.291	82.5288	68.9681	50.9898
CGI_10011047	-2.4282	0.00747569	hypothetical protein	74.4948	48.0626	50.2167	22.3733	23.4878	25.4476
CGI_10016499	-2.42637	6.67087e-07	Protein FAM60A	229.364	178.39	170.429	71.4276	79.2081	88.1932
CGI_10008211	-2.41463	0.000186322	Ubiquitin carboxyl-terminal hydrolase 16	34.5337	28.4096	33.2778	14.2984	15.963	9.67918
CGI_10002774	-2.40906	0.00160095	Tricarboxylate transport protein, mitochondrial	28.0169	23.1011	25.0712	8.31616	12.159	11.2262
CGI_10013372	-2.37187	3.07535e-31	PHD finger protein 13	307.133	303.771	340.512	152.049	126.094	123.985
CGI_10026315	-2.3655	0.00693801	hypothetical protein	28.7468	25.3143	39.0838	14.2514	12.3819	12.8485
CGI_10022901	-2.34917	0.00151679	Ubiquitin-conjugating enzyme E2 J2	40.3773	29.0513	43.7841	16.4531	17.307	14.5525
CGI_10006999	-2.34549	0.00971582	hypothetical protein	37.6073	38.0336	23.953	11.3764	17.1681	14.0087
CGI_10022185	-2.34272	0.00678238	Cytochrome P450 3A29	39.1364	26.4863	42.3009	14.9918	15.3733	15.8225
CGI_10005127	-2.31724	0.00658119	hypothetical protein	30.0113	25.0548	19.213	10.7377	9.8524	11.5433
CGI_10007057	-2.30804	0.00151679	Ubiquitin-like modifier-activating enzyme 1	344.143	337.914	273.054	104.236	209.129	101.283
CGI_10022144	-2.30457	0.00251061	TRAF-type zinc finger domain-containing protein1	84.6131	68.9052	65.2467	37.3617	41.7858	15.9789
CGI_10010251	-2.30081	7.96633e-06	Platelet-activating factor acetylhydrolase	50.5808	46.2147	40.3307	19.9452	19.9719	19.8125
CGI_10016534	-2.29553	0.00272147	Neutral and basic amino acid transport proteinrBAT	221.658	351.341	286.762	132.24	138.946	104.32
CGI_10004684	-2.28027	1.98827e-08	Sodium	129.755	103.013	115.557	45.2204	63.4884	44.4097
CGI_10001819	-2.27119	0.00301958	Cyclin-T2	68.8205	44.9517	52.6717	24.1858	27.1169	22.1454
CGI_10027031	-2.26334	0.00111519	Vitamin D3 receptor	123.394	83.7992	124.777	50.1233	45.3937	51.5396
CGI_10026048	-2.26184	4.24269e-06	Protein disulfide-isomerase	1319.73	1143.17	943.024	568.597	489.07	451.21
CGI_10016955	-2.24969	0.00577256	Inhibitor of nuclear factor kappa-B kinasesubunit epsilon	76.381	71.8211	92.1052	29.1864	54.4984	23.3803
CGI_10022111	-2.23197	3.79132e-33	Ribosomal protein S6 kinase beta-1	296.227	297.081	305.96	133.712	149.621	120.577
CGI_10026203	-2.21277	9.36914e-09	Leucine-rich repeat-containing G-protein coupledreceptor 6	91.508	84.3195	99.717	51.7269	37.3386	35.7836
CGI_10009732	-2.21087	0.00610602	N-acetylated-alpha-linked acidicdipeptidase-like protein	23.5754	27.2985	22.4434	9.4125	13.8498	9.9753
CGI_10005277	-2.20715	0.00628916	Kyphoscoliosis peptidase	23.9756	26.0715	23.1092	12.7158	11.7715	8.7335
CGI_10017709	-2.2027	1.50769e-09	Putative ubiquitin carboxyl-terminal hydrolaseCYLD	83.2078	72.298	83.7581	35.797	39.6331	33.4612
CGI_10016651	-2.20128	0.00425645	Deleted in malignant brain tumors 1 protein	23.4344	26.6537	28.3544	14.0474	10.2713	11.413
CGI_10003022	-2.14688	0.00539229	Contactin	89.3807	69.0527	57.5611	34.076	28.6632	38.0899
CGI_10004072	-2.12878	0.000120431	Syndecan	50.7566	57.757	69.7839	28.521	31.6098	23.8364
CGI_10022178	-2.11605	0.00847864	Clathrin interactor 1	23.2165	22.0495	30.5484	12.1226	13.1986	10.6083
CGI_10012243	-2.09822	2.26718e-09	Sodium-driven chloride bicarbonate exchanger	115.315	118.5	101.297	51.5188	64.203	44.3479
CGI_10007662	-2.09794	0.000299556	Serine	507.427	539.907	710.013	285.604	281.743	272.749
CGI_10016036	-2.07123	0.000842858	hypothetical protein	314.567	397.356	313.059	182.623	203.291	110.044
CGI_10011409	-2.06841	0.00336535	hypothetical protein	118.104	117.153	88.4958	70.1815	36.7004	49.9955
CGI_10008315	-2.05797	4.12327e-06	Sodium- and chloride-dependent glycinetransporter 2	60.0176	63.3343	75.612	29.051	39.7185	28.1474
CGI_10027004	-2.05702	2.81843e-06	Caspase-7	95.4888	77.2849	101.115	42.3403	51.7099	39.4232
CGI_10010040	-2.05517	0.00438666	YME1-like protein	26.5893	30.7019	32.8242	16.8356	15.5274	11.5996
CGI_10006343	-2.05145	0.000396654	Fructose-1,6-bisphosphatase 1	178.628	255.895	208.66	98.5579	118.856	96.9098
CGI_10026220	-2.043	0.00513115	XK-related protein 6	316.197	350.173	237.376	179.393	155.025	108.822
CGI_10008686	-2.03974	1.10869e-05	T-complex protein 11-like protein 1	60.6905	73.9136	61.6259	32.7526	25.0126	38.6782
CGI_10020162	-2.01378	2.45751e-05	Tyrosine-protein phosphatase non-receptor type9	54.5335	61.8375	48.377	27.3805	28.8648	25.7486
CGI_10009967	2.00373	0.00528318	Lysosomal alpha-glucosidase	11.1775	17.6171	19.0884	33.0665	37.0554	26.0529
CGI_10002240	2.00782	8.23937e-06	Follistatin-related protein 5	33.1896	48.5208	34.4345	85.0499	71.3793	77.3422
CGI_10017605	2.01318	7.33286e-05	hypothetical protein	143.92	123.972	72.8397	221.764	246.933	218.435
CGI_10027034	2.049	0.00563503	Tripartite motif-containing protein 56	18.8521	18.1232	10.4635	29.0437	29.3434	39.0491
CGI_10026831	2.05706	3.47908e-11	hypothetical protein	47.9452	62.9134	51.6583	102.519	112.904	119.725
CGI_10010531	2.07652	4.66967e-05	F-box	24.2828	29.6529	19.1292	47.2252	50.8448	54.0251
CGI_10015638	2.0768	0.00668397	UTP--glucose-1-phosphate uridylyltransferase	26.6984	49.603	68.4479	97.5257	104.188	99.935
CGI_10024259	2.08361	0.00420668	Protein retinal degeneration B	14.2493	29.6445	21.7971	46.0427	45.1263	46.0699
CGI_10009170	2.085	0.00404746	Ankyrin repeat domain-containing protein 53	12.4836	12.0422	17.9192	30.8424	23.7546	34.18
CGI_10009501	2.10582	0.00991371	Methylmalonyl-CoA mutase, mitochondrial	13.7064	28.7538	17.1914	35.4811	47.3446	43.1026
CGI_10021473	2.14468	0.000459221	Nuclear respiratory factor 1	20.6186	33.4767	19.6943	44.5325	57.589	56.5104
CGI_10024564	2.17269	1.20665e-09	hypothetical protein	55.7357	73.9277	56.0439	133.379	120.996	150.107
CGI_10023760	2.17987	0.000331546	G2	17.7486	35.4273	27.7127	64.6643	51.0495	61.0961
CGI_10006558	2.18042	0.00753005	hypothetical protein	29.235	31.9023	65.7141	100.936	85.8898	90.7495
CGI_10003354	2.19295	2.80685e-05	Catalase	129.078	258.527	210.471	395.767	436.824	482.755
CGI_10027360	2.20307	0.00916076	NADH-cytochrome b5 reductase 2	125.111	161.111	251.118	469.763	396.885	321.04
CGI_10012671	2.20747	0.00624315	Aldehyde dehydrogenase, mitochondrial	96.0117	87.6596	122.392	246.448	166.638	264.487
CGI_10022421	2.21851	0.00868428	Pyruvate kinase isozymes M1	48.5409	72.8503	52.1682	153.125	136.943	95.8722
CGI_10004139	2.23709	0.0093792	hypothetical protein	7.10876	13.9843	10.0562	25.2567	21.4547	23.1474
CGI_10018169	2.23847	0.0020797	Cell division protein kinase 2	11.5544	24.843	17.8444	41.7257	40.4972	39.5147
CGI_10003490	2.24707	0.00489844	Actin	145.509	178.58	92.7402	382.829	291.922	263.632
CGI_10022384	2.31412	0.000383172	Universal stress protein A-like protein	17.1214	39.0394	27.3149	66.5751	60.9452	66.179
CGI_10006272	2.32211	0.000296065	hypothetical protein	170.809	358.899	177.639	534.106	516.559	595.702
CGI_10024276	2.32334	0.00229855	Cholesterol 25-hydroxylase-like protein 1,member 2	11.6364	8.33114	13.2647	25.8032	26.9107	24.708
CGI_10021022	2.32971	0.00353641	hypothetical protein	8.73129	17.7446	21.9829	38.5789	32.5598	42.1195
CGI_10005523	2.3307	0.00726696	hypothetical protein	10.2118	12.5018	23.2942	32.0057	40.7742	34.7977
CGI_10011551	2.34652	1.34322e-06	Allene oxide synthase-lipoxygenase protein	37.8526	58.364	48.6001	122.463	94.7714	123.475
CGI_10012542	2.36307	0.00497115	Insulin	10.9218	6.88791	10.4939	24.5332	21.7992	20.7188
CGI_10022056	2.36406	0.0034271	Acid sphingomyelinase-like phosphodiesterase 3b	9.661	12.0427	8.30043	26.629	24.0773	20.377
CGI_10008770	2.37755	0.00293565	hypothetical protein	25.5344	32.901	31.1182	73.7539	53.5499	86.2095
CGI_10018049	2.37851	0.00075876	Propionyl-CoA carboxylase beta chain,mitochondrial	25.3951	67.5447	45.6584	123.942	99.0239	107.616
CGI_10015869	2.4108	0.00152072	Epithelial cell transforming sequence 2oncogene-like protein	9.93991	10.9842	10.8072	23.4403	26.1617	27.0947
CGI_10026186	2.41488	0.000226946	Calpain-A	24.9993	32.5604	13.6304	57.8752	54.3249	60.0505
CGI_10005432	2.42053	0.00105117	DNA polymerase alpha subunit B	15.1144	21.3331	15.14	42.887	49.7323	32.5379
CGI_10011579	2.42956	0.000427888	Allene oxide synthase-lipoxygenase protein	15.6616	41.2276	28.6721	68.2752	67.9809	72.207
CGI_10021273	2.43921	0.00914926	hypothetical protein	11.2384	18.1764	34.8766	44.9183	54.4268	58.0689
CGI_10006585	2.44321	3.05183e-13	Fumarylacetoacetase	43.9598	59.6678	57.6864	126.066	121.47	147.603
CGI_10003562	2.45411	0.00507972	Anoctamin-4	12.0636	11.8223	15.636	41.1112	29.0497	27.1055
CGI_10008512	2.46533	0.00152072	Ankyrin and armadillo repeat-containing protein	7.81116	13.8505	8.68538	29.0981	21.7032	24.1998
CGI_10011713	2.48459	0.000377085	Putative nuclear hormone receptor HR3	21.8907	26.0162	14.5334	43.6373	62.8262	49.0214
CGI_10002432	2.49842	0.00293565	hypothetical protein	6.0491	12.2185	8.6911	23.3019	25.2187	18.9938
CGI_10023721	2.50628	0.000425898	Murinoglobulin-2	17.5804	36.4186	17.3014	57.6615	65.181	56.2554
CGI_10010064	2.51908	3.13029e-07	N-terminal EF-hand calcium-binding protein 1	21.8012	42.388	42.4195	97.5949	92.1903	79.5498
CGI_10018121	2.52446	0.00063743	hypothetical protein	79.1906	88.8106	110.862	233.752	184.187	288.1
CGI_10006045	2.55863	0.0052861	Ubiquitin-conjugating enzyme E2 C	16.2529	38.9173	21.5803	80.0861	55.0353	61.7474
CGI_10005185	2.56377	1.68856e-05	Dihydropyrimidinase	21.0559	53.4636	49.445	105.504	95.582	117.729
CGI_10009343	2.57992	0.00122595	hypothetical protein	8.62967	11.8601	6.79991	25.4919	20.6432	24.4208
CGI_10006059	2.58527	0.0044497	Insulin-like growth factor-binding proteincomplex acid labile chain	21.6468	42.0183	25.6569	95.7593	61.1787	74.5589
CGI_10008555	2.58991	0.00485014	15-hydroxyprostaglandin dehydrogenase [NAD+]	4.74132	12.1134	9.13998	22.9141	23.7638	20.8212
CGI_10012016	2.5931	2.8345e-07	Excitatory amino acid transporter 2	17.9857	28.9729	18.3586	52.8396	65.2645	51.6805
CGI_10013096	2.59658	0.000742354	Gamma-tubulin complex component 2	7.08985	12.4201	10.9193	28.6199	30.3364	20.2809
CGI_10019801	2.61651	0.00229855	Fructose-bisphosphate aldolase	40.6561	112.121	124.731	269.24	194.355	265.102
CGI_10027903	2.62778	0.00111519	hypothetical protein	7.52492	15.1055	8.44993	29.5801	27.7587	24.5283
CGI_10020125	2.65513	0.00124392	Tctex1 domain-containing protein 1	20.1569	56.8512	35.4723	95.4912	85.9262	118.075
CGI_10024000	2.66204	0.00178871	Atrial natriuretic peptide receptor A	5.65091	10.4054	7.9293	21.9465	20.869	21.2085
CGI_10006300	2.67152	1.61785e-07	Apoptosis-inducing factor 3	14.6216	27.7462	23.82	67.5713	54.2301	55.4939
CGI_10015203	2.67475	1.48788e-08	RPE-spondin	24.3202	37.158	21.1501	79.9046	64.0976	77.5265
CGI_10006874	2.67933	0.00052344	Pregnancy zone protein	6.04703	13.223	10.4875	24.5726	27.9813	27.3822
CGI_10000060	2.69818	0.00162716	hypothetical protein	16.3631	43.3209	19.455	78.2928	59.2029	76.547
CGI_10027177	2.71788	0.00690755	hypothetical protein	4.868	9.5775	6.15973	15.8593	24.0533	16.2317
CGI_10016257	2.73783	8.63209e-10	Catalase	122.937	175.693	136.245	372.443	460.743	360.32
CGI_10011845	2.76062	0.0098828	Neuronal acetylcholine receptor subunitalpha-10	9.40664	14.6423	5.93802	28.2743	20.4674	34.2269
CGI_10025410	2.80174	0.000311085	Fascin	6.10768	17.881	17.7547	38.557	43.6788	35.0756
CGI_10024254	2.81104	1.44962e-12	hypothetical protein	21.0127	33.3995	27.5655	77.7041	81.903	71.4081
CGI_10000983	2.8194	0.00859878	Complement C1q tumor necrosis factor-relatedprotein 3	9.60789	24.1137	15.5166	57.826	46.6744	34.6777
CGI_10026436	2.82593	0.000365528	hypothetical protein	7.22541	16.2198	23.7208	40.2993	46.1901	47.2681
CGI_10026740	2.85742	7.08192e-06	hypothetical protein	13.3466	16.9328	8.28049	34.5224	43.4874	32.4115
CGI_10017418	2.86019	1.86174e-05	Putative glycogen [starch] synthase	12.9279	21.4109	35.404	61.5461	71.4183	67.2128
CGI_10016103	2.87884	0.00014382	DNA replication licensing factor mcm7	6.96553	17.1666	11.3183	30.4524	40.9978	30.8737
CGI_10016140	2.87929	3.80192e-05	Putative methylmalonate-semialdehydedehydrogenase [acylating], mitochondrial	58.6437	129.796	140.936	362.643	259.571	329.339
CGI_10017647	2.88038	0.00104777	Achaete-scute-like protein 1	12.5734	15.1982	4.53027	37.6575	27.6791	27.8677
CGI_10001136	2.88307	0.000913333	N-acetylated-alpha-linked acidic dipeptidase 2	4.46557	15.1582	12.5243	33.8483	31.1655	27.9429
CGI_10020540	2.90629	0.00448198	hypothetical protein	15.2923	16.4024	6.16328	32.1845	31.1138	46.9422
CGI_10014869	2.92807	0.000700894	PDF receptor	7.79656	10.1137	4.32589	25.2966	16.8315	23.1409
CGI_10013881	2.95219	2.7444e-05	A disintegrin and metalloproteinase withthrombospondin motifs 7	31.8382	35.0546	10.6604	79.9872	64.9965	84.308
CGI_10011266	2.97085	0.00577256	Uncharacterized protein yqjG	3.02041	5.28756	8.22493	14.0371	15.1875	20.0318
CGI_10025507	2.97977	0.00278082	hypothetical protein	7.00422	5.58781	4.7801	17.9359	12.8615	21.0803
CGI_10026323	3.01041	0.00219818	Guanine deaminase	9.42272	23.6148	49.2403	76.9496	94.8246	76.9667
CGI_10003156	3.12583	0.00347281	Acyl-CoA synthetase short-chain family member 3,mitochondrial	2.03277	9.8819	10.7278	20.6137	25.2983	25.1045
CGI_10017739	3.12696	0.000742974	Putative transcription factor PML	7.25437	17.8903	9.2269	33.7766	29.6845	44.2885
CGI_10009354	3.13029	4.95736e-09	Inositol polyphosphate 1-phosphatase	12.8088	17.7136	11.6241	47.9806	40.4696	43.7806
CGI_10006021	3.1362	0.000260399	Filamin-C	43.7063	81.0064	39.3334	145.166	157.567	212.948
CGI_10023775	3.14674	5.90537e-08	Ribonucleoside-diphosphate reductase largesubunit	9.7758	20.5505	14.9179	50.6276	48.3332	43.7756
CGI_10028413	3.15278	0.00411294	Aminopeptidase N	6.53915	3.91804	4.03952	15.0263	12.0005	18.773
CGI_10024380	3.17998	0.00412188	Calmodulin	3.07878	4.65186	6.45352	11.6415	16.212	17.4081
CGI_10003721	3.19088	0.00355298	DNA replication licensing factor MCM3	3.09634	9.77935	10.5413	18.9398	31.0177	24.9915
CGI_10012092	3.19269	0.00428065	hypothetical protein	2.03475	6.81095	9.15583	20.1573	14.934	22.5778
CGI_10015910	3.20165	9.44824e-09	Transforming growth factor-beta-induced proteinig-h3	16.2889	26.2678	18.5711	76.019	55.3018	64.876
CGI_10012845	3.20876	0.00251481	Cytoplasmic dynein 1 heavy chain 1	7.06056	8.71606	9.81285	24.4646	22.1086	35.782
CGI_10014073	3.21926	0.000300424	Prostaglandin reductase 1	7.15325	11.2199	25.6544	41.7004	47.2947	53.3064
CGI_10012072	3.22276	0.000221588	DNA replication licensing factor mcm2	17.8092	31.3153	25.9839	75.083	101.992	65.5862
CGI_10027923	3.24718	0.00441162	Cytochrome P450 2J1	4.00241	6.35843	3.06596	13.871	12.9696	16.852
CGI_10013076	3.25323	0.00497115	Glutathione S-transferase A	9.89651	7.41335	19.2971	49.0523	28.7318	41.7026
CGI_10009276	3.26912	0.00152013	hypothetical protein	44.6195	92.5031	170.718	328.068	272.736	409.779
CGI_10013748	3.27916	0.00858849	Kielin	3.96478	6.72693	1.99693	12.772	13.8958	15.0363
CGI_10015825	3.29658	0.000300424	DNA replication licensing factor mcm4	9.07294	11.4747	12.2446	33.5895	45.7113	29.0987
CGI_10011932	3.31947	7.76337e-05	Calcitonin receptor	16.7247	27.5204	5.53439	50.8218	54.9427	59.7317
CGI_10009764	3.32057	0.00847864	BTB	2.14597	5.69229	5.23051	11.0691	13.3606	19.1084
CGI_10017583	3.3295	0.00038224	Organic cation transporter protein	5.99642	9.13639	6.19006	24.4111	28.8927	17.8578
CGI_10026821	3.34077	0.000331383	Laminin subunit alpha	7.48648	20.6617	6.67946	40.4365	43.113	33.0378
CGI_10025355	3.3422	0.00695873	Arrestin domain-containing protein 3	17.3438	17.2993	12.475	68.1094	35.9176	53.782
DYSFIP1	3.38756	0.00109498		3.81295	11.8229	5.01042	26.8117	18.5037	24.7995
CGI_10015524	3.42207	0.00485228	Lachesin	2.80742	5.12485	3.91011	14.3712	13.254	13.0092
CGI_10027106	3.47259	0.000420032	hypothetical protein	7.24856	10.5338	10.3225	41.9554	27.2714	28.6456
CGI_10008041	3.48158	1.0361e-05	Reticulocyte-binding protein 2-like protein a	4.35013	8.32554	10.7543	32.1063	23.8203	25.8693
CGI_10015579	3.53608	0.00034465	hypothetical protein	5.00964	18.9512	8.23064	37.7876	31.2311	45.103
CGI_10024470	3.5879	4.96694e-06	Replication factor C subunit 5	4.07367	8.94372	9.72637	23.0941	29.559	29.1666
CGI_10016568	3.59424	6.43326e-08	Acyl-CoA-binding domain-containing protein 4	7.07734	16.5439	10.4926	42.3933	44.2249	36.3008
CGI_10005667	3.60502	1.37613e-07	Myosin catalytic light chain LC-1, mantlemuscle	6.18778	17.4522	17.0927	40.6684	52.294	54.3326
CGI_10021542	3.63472	0.00485014	4-hydroxybutyrate coenzyme A transferase	1.07299	4.89969	6.62531	14.729	14.9166	16.2952
CGI_10023326	3.68315	0.00621521	AIG2-like domain-containing protein 1	2.73653	1.89017	6.47934	14.538	13.9583	12.5316
CGI_10017884	3.68895	0.000161861	Lysyl oxidase-like protein 2	13.1881	29.5179	12.8269	74.3196	51.403	79.6171
CGI_10013348	3.70683	9.73293e-07	Ankyrin repeat domain-containing protein 50	5.98591	9.76149	6.80282	27.5017	26.6534	29.6463
CGI_10028190	3.7073	0.00458546	Low-density lipoprotein receptor	38.5893	202.235	636.231	1014.05	1261.65	992.47
CGI_10021920	3.73797	0.000185051	DNA (cytosine-5)-methyltransferase 1	3.18502	8.17679	4.3418	19.2471	24.2039	15.3849
CGI_10024045	3.75822	0.00163576	Choline dehydrogenase	3.96699	8.54131	2.05466	21.0705	19.193	14.5709
TIMP	3.8226	0.000627166		5.00302	6.1986	2.56077	14.8904	15.0862	22.7197
CGI_10011844	3.89235	0.00187489	Neuronal acetylcholine receptor subunit alpha-6	2.56405	7.03012	2.43883	17.138	12.2716	17.5409
CGI_10002989	3.94221	0.00163576	DNA replication licensing factor mcm4-B	4.42372	9.30807	7.5076	20.119	36.1321	27.719
CGI_10018097	3.94308	0.00748366	Denticleless-like protein	1.09334	3.30395	4.75234	14.3603	13.9421	7.86948
CGI_10014553	3.98104	5.52236e-13	hypothetical protein	28.3291	74.9004	61.2492	203.758	204.56	248.498
CGI_10027243	3.99284	0.000832091	hypothetical protein	4.26344	4.41724	3.16694	11.2489	16.8125	19.343
CGI_10015608	4.03714	0.00411489	MOSC domain-containing protein 1, mitochondrial	1.05393	3.18485	5.65135	12.2315	13.0442	14.7806
CGI_10003179	4.06439	7.56266e-06	hypothetical protein	3.33684	5.85988	10.2508	22.0148	29.5257	27.7501
CGI_10013928	4.08798	0	Ribonucleoside-diphosphate reductase smallchain	10.601	29.3806	23.4022	93.4358	89.2879	77.1336
CGI_10024978	4.09794	0.000475025	hypothetical protein	2.99603	4.20872	12.3943	33.2854	24.7085	22.6398
CGI_10013801	4.1273	9.46703e-07	hypothetical protein	8.43077	9.13437	3.05726	32.2556	24.0619	28.9752
CGI_10003174	4.12982	1.2456e-11	Dihydropyrimidine dehydrogenase [NADP+]	7.56208	16.9702	15.7121	49.4043	64.5253	52.7366
CGI_10028434	4.2108	9.65398e-06	Gem-associated protein 5	2.62754	5.50269	7.35744	20.3372	22.3586	22.689
CGI_10005774	4.24393	0.00224357	Angiopoietin-2	1.64805	5.33596	2.23798	13.5297	12.0266	13.679
CGI_10017638	4.32646	3.12087e-06	Serine protease inhibitor dipetalogastin	115.968	79.7572	25.3749	261.387	316.524	379.663
CGI_10017751	4.36586	2.34056e-06	Lipopolysaccharide-induced tumor necrosisfactor-alpha factor-like protein	30.368	60.1528	8.02255	153.885	119.921	157.01
CGI_10002361	4.3705	1.05427e-12	Microsomal glutathione S-transferase 1	11.13	22.9636	40.224	109.055	109.684	107.307
CGI_10009060	4.43526	0.00881712	Carbonic anhydrase 2	0.518831	2.50856	3.70943	9.90614	10.3521	9.70164
CGI_10019070	4.43803	0.00163576	hypothetical protein	4.8004	3.2705	2.97826	12.286	15.2412	21.6052
CGI_10022176	4.54893	0.00208649	Neuronal acetylcholine receptor subunitalpha-10	2.67717	2.22007	2.91359	14.3814	11.1243	10.1174
CGI_10005558	4.62913	0.00356951	C-factor	3.56579	4.9259	14.2368	28.6695	29.9568	47.0214
CGI_10020247	4.63437	0.00677566	Sodium	1.72256	1.59223	3.01303	8.45936	11.3097	9.65402
CGI_10013442	4.64223	0.00800667	Helicase-like transcription factor	1.49395	3.53311	2.17421	7.1817	14.4218	11.9144
CGI_10004692	4.67819	0.00117905	hypothetical protein	2.26897	10.0166	5.09749	33.6086	28.9482	18.9738
CGI_10005184	4.68665	0.00191813	hypothetical protein	5.70255	23.6759	15.4704	67.0173	51.3301	92.5028
CGI_10017003	4.70218	0.00146034	Dorsal root ganglia homeobox protein	1.43431	1.84931	7.83089	19.9038	19.8823	12.6864
CGI_10013973	4.74176	0.00635974	Aldose 1-epimerase	11.0321	10.7449	24.7614	69.3512	100.375	51.6609
CGI_10028727	4.74578	0.000166197	Flavin-containing monooxygenase FMO GS-OX4	1.4301	4.63589	7.28819	16.9866	26.9741	19.6219
CLP2	4.85793	0.00185781		44.0854	62.1105	14.5182	212.157	130.491	244.701
CGI_10017945	4.9323	8.86079e-11	hypothetical protein	10.3153	9.69786	11.2984	50.0604	43.445	61.3471
CGI_10027088	4.93678	0.000222924	hypothetical protein	2.66828	3.72149	2.40131	15.522	10.3461	17.6366
CGI_10011073	4.94501	0.00663775	hypothetical protein	1.54789	3.6485	0.679099	12.2853	8.29013	8.5454
CGI_10010442	5.08055	0.0098828	Origin recognition complex subunit 5	0.820314	2.05939	2.21472	11.1031	8.17904	6.68626
CGI_10017314	5.14815	0.00433709	Frizzled-5	5.10308	22.6173	9.95042	86.0086	63.6773	44.7265
CGI_10006951	5.19326	2.45751e-05	Uracil-DNA glycosylase	7.93094	10.316	5.04275	29.3688	49.8167	41.9878
CGI_10012822	5.24003	8.1984e-10	Blastula protease 10	3.5209	8.33014	5.67229	31.8443	25.3926	34.8494
CGI_10011684	5.32239	0.000935397	Sodium	2.11812	4.36412	0.657059	16.328	9.70617	12.0449
CGI_10023774	5.34438	0.0034271	hypothetical protein	2.66828	1.61264	1.30071	11.9873	6.96517	10.9292
CGI_10025695	5.35382	0.00770974	hypothetical protein	1.0987	5.44505	3.64198	13.327	15.9224	25.4362
CGI_10011552	5.42851	2.80685e-05	Arachidonate 5-lipoxygenase	1.35021	4.69221	2.96185	13.6481	19.1419	16.2306
CGI_10008470	5.42939	2.45751e-05	Beta-ureidopropionase	0.596104	4.41333	5.23051	19.5271	14.8227	21.4306
CGI_10028311	5.44082	1.53336e-09	Cytochrome P450 2J2	10.6986	42.1097	14.1464	109.995	113.213	141.942
CGI_10014450	5.54164	1.3523e-05	Otopetrin-2	2.54378	6.57666	1.55002	20.5809	16.3779	22.3045
CGI_10018993	5.6307	4.01875e-05	Excitatory amino acid transporter 1	2.81294	3.12814	3.29095	15.2488	14.3818	22.4924
CGI_10009294	5.76784	8.0128e-07	hypothetical protein	29.6512	26.528	20.9414	172.891	108.02	164.859
CGI_10013488	5.94993	3.38715e-09	hypothetical protein	10.7398	19.7549	18.5134	88.456	83.6421	120.3
CGI_10022014	6.08844	2.01369e-06	Solute carrier family 13 member 2	3.02455	3.38655	2.76253	17.5211	18.0256	20.4396
CGI_10014074	6.24956	0.00352887	hypothetical protein	11.02	3.38655	16.7531	77.8972	78.0099	39.4164
CGI_10019245	6.26163	0.0012023	Aquaporin-9	0.270259	3.26677	1.66875	9.57824	14.515	8.58308
CGI_10028712	6.2695	9.07526e-06	Caveolin-3	2.63069	4.76979	0.897672	18.614	13.9709	19.5594
CGI_10005389	6.41425	2.16688e-05	Pyroglutamylated RFamide peptide receptor	2.02803	14.2544	5.12612	53.6534	33.3996	50.6298
CGI_10017778	6.47561	6.57078e-06	Dipeptidase 1	3.2961	6.87592	2.43605	32.6806	19.6677	29.4915
CGI_10006806	6.50218	4.95736e-09	Sarcoplasmic calcium-binding protein	2.95734	5.07983	13.9609	42.5381	43.4322	57.6554
CGI_10017639	7.18303	1.05374e-05	hypothetical protein	4.56797	1.47241	0.890703	15.2772	15.0764	19.5238
CGI_10009059	7.841	0.00201746	Carbonic anhydrase 2	117.705	228.179	262.573	1777.92	960.541	2049.31
CGI_10007564	7.95303	0.00124392	hypothetical protein	1.0006	1.20948	1.30071	7.9915	10.2076	9.80063
CGI_10009662	8.07829	5.29491e-06	Protein vestigial	1.92829	3.7019	0.33176	16.2216	12.252	19.7961
CGI_10009030	8.14811	0.000165911	7-dehydrocholesterol reductase	0.577007	1.7049	1.93767	12.193	10.0413	12.2737
CGI_10011785	8.61668	2.16688e-05	hypothetical protein	0.154789	2.99364	2.7164	21.3254	12.1217	17.2286
CGI_10023918	9.94266	0.00524664	hypothetical protein	0.104152	1.00715	1.21851	4.60106	10.4062	8.25386
CGI_10024405	10.6453	8.74677e-10	Aquaporin-1	0.93045	3.37406	2.8222	30.886	20.1005	25.1312
CGI_10002023	14.2996	4.21606e-05	hypothetical protein	0.276028	0.166825	1.88378	13.8473	9.56572	9.95425
CGI_10024657	18.1603	1.84496e-07	hypothetical protein	13.1218	14.1464	30.2538	417.562	384.506	245.997
