# Supplementary material for: Parallel analysis of miRNAs and mRNAs suggests distinct regulatory networks in Crassostrea gigas infected by Ostreid herpesvirus 1
Source: BMC Genomics. 2020 Sep 10;21:620. doi: 10.1186/s12864-020-07026-7 (PMC7488030; doi:10.1186/s12864-020-07026-7)
Supplement: Supplementary file 4 — Additional file 4. OsHV-1 expression values. Gene ID, expression values in samples S1, S4, S6 plus in other 7 datasets are reported for the OsHV-1 genes. [file 12864_2020_7026_MOESM4_ESM.xlsx]

## Sheet: data_sense
Gene ID	S1	S4	S6	SRR6679053	SRR6679057	SRR6679058	SRR6679059	SRR6679061	SRR6679085	SRR6679087
ORF1_1	150.44	133.33	336	1117.01	1228.04	1126.83	1139.79	1307.1	1402.92	917.95
ORF1_2	284.16	133.33	399.99	1164.34	1134.07	1179.53	1028.59	1225.4	1315.24	917.95
ORF2_1	133.42	236.51	276.71	1905.8	1750.12	1386.68	1549.2	1760.22	1607.17	1101.48
ORF2_2	177.9	118.25	227.04	1922.59	1836.33	1306.55	1528.65	1687.76	1762.7	1273.89
ORF3_1	5371.84	4830.36	3935.88	3083.64	2610.86	1756.77	2230.81	2021.7	1981.05	1697.46
ORF3_2	5537.87	3739.64	4066.77	2668.8	2745.28	1720.11	2284.96	2072.25	2493.4	1848.91
ORF4_1	12139.8	13623	15536.7	5514.88	5018.27	5167.8	4761.51	4920.08	9232.39	8850.15
ORF4_2	13242.8	11863.3	15625.2	5498.76	5044.48	5208.4	4773.35	5128.75	9730.1	8882.34
ORF6	470.89	293.45	514.12	1281.29	1214.47	1612.29	1469.44	1500.79	2109.91	1578.22
ORF7	876.55	1210.16	1360.39	1871.06	1787.39	1753.26	2002.74	1952.4	2188.5	1649.96
ORF8	194.58	124.17	186.25	669.97	707.59	609.98	567.39	604.14	748.5	648.68
ORF9	462.48	609.2	822.41	1983.53	1882.64	1884.97	1938.18	2272.48	2826.61	2086.1
ORF10	8299.51	6139.6	9108.43	9071.33	7742.96	6824.61	7229.66	7884.58	14639.1	13365.5
ORF11	813.17	1002.74	1062.26	1650.72	1628.85	1342.4	1479.81	1786.66	1744.71	1469.53
ORF12	165.19	0	225.02	2637.41	2391.79	2590.84	1954.85	2677.77	7398.89	5451.3
ORF13	822.36	2061.65	6274.78	20252	29236.2	17426.8	20580.5	18805.7	1232.52	1912.73
ORF14	1009	1324.45	1619.88	2766.66	3104.72	2222.52	2510.08	2405.09	3238.26	2648.86
ORF15	556.04	831.63	2783.14	5769.75	7068.97	4602.02	5571.04	4982.17	891.24	860.69
ORF16	4383.42	1324.45	1573.42	846.27	1094.33	902.43	984.91	840.13	58.07	85.82
ORF17	407.94	513.8	657.65	1301.02	1348.49	1060.56	1041.49	814.78	300.34	194.2
ORF18	4159.8	4438.33	1864.06	20721.7	25798.5	26306.8	26645	23324	17790.2	23041.2
ORF19	512.95	936.65	1668.19	3529.64	3042.9	2017.21	2542.17	2347.05	2463.82	2523.48
ORF20	4410.04	4076.12	6044.18	5826.64	6229.67	6454.91	6628.65	6615.78	8386.94	7410.27
ORF21	4032.97	4175.06	4043.06	2917.57	2932.04	3291.02	3537.31	3508.86	2086.82	2087.77
ORF22	2694.95	3442.93	4781.08	5072.63	4435.89	4076.89	4189.51	4795.1	9013.82	7545.02
ORF23	12511.6	6148.88	3307.22	2275.79	2349.48	3031.73	2845.5	3115.5	2134.69	2153.92
ORF24	1330.94	1524.17	1974.03	3826.52	3299.07	2911.36	3256.38	3434.25	6728.21	5257.31
ORF25	3702.21	3669.1	7216.34	14361.9	13679.1	14780.6	15732.1	14565.5	9004.06	10263.6
ORF26	2459.13	2458.27	3702.37	5210.85	4513.37	3962.21	4224.1	4643.28	8434.87	6607.14
ORF27	7341.14	11979.6	11888.6	32253	36802.4	43894.8	39304	34875.8	26651.3	33671
ORF28	1399.86	2116.96	2145.29	6013.43	5470.69	5571.38	6142.91	6263.08	9897.97	8443.16
ORF29	369.89	983.51	944.15	2527.65	2160.61	2587.93	2758.02	3112.21	5066.35	4795.49
ORF30	160.04	638.29	287.23	1127.23	1132.33	1174.37	1092.38	1023.71	1818.92	1441.1
ORF31	120.51	427.24	461.41	2528.96	2554.12	2790.45	2661.23	2475.28	2809.61	2275.26
ORF32	13173.5	10166.9	9208.24	6839.31	6839.4	9169.89	8266.84	8202.51	3417.77	3532.5
ORF33	101300	75514.2	73392.2	17454.4	16385.3	16672.6	16684.9	18415.6	16464.2	16813.7
ORF34	1036.08	1907.21	2536.54	2076.19	1942.75	2426.1	2269.9	2022.04	1707.12	1969.56
ORF35	429.85	1210.16	1367.45	2885.35	2254.66	1782.37	1853.81	2195.31	3758.04	3528.63
ORF38	549	747.68	621.63	891.01	565.85	359.86	437.97	519.69	491.68	666.14
ORF39	127.72	203.76	336.2	3045.14	2584.79	1869.68	2145.43	2460.17	5181.22	4068.18
ORF40	198.9	758.8	269.02	912.14	714.97	690.74	697.55	764.5	1451.63	1069.95
ORF41	28713.2	18296.2	14121.5	4051.08	3931.23	4515.64	4838.9	4385.81	2535.14	2479.76
ORF42	5015.27	5279.68	3938.45	3703.9	3876.88	3090.86	3538.8	3423.17	4581.6	4179.3
ORF43	4468.39	5064.09	12942.4	11097	10455.8	10187.9	10734.4	10954.4	5785.19	7020.18
ORF44	717.35	771.53	1577.74	5278.94	4709.17	4678.44	4229.29	4745.66	11993.6	9342.26
ORF45	2346.5	2462.83	2965.18	33104.9	36959.5	45556.8	41592.8	40449.2	28018.9	33359.3
ORF46	1902.53	1747.54	1821.09	2220.16	2210.56	2001.25	2285.22	2260.77	2177.45	2607.37
ORF47	976.49	1068.56	1475.43	1868.63	1667.39	1654	1717.35	1867.84	3288.52	2348.2
ORF49	1005.85	1238.41	1118.73	1851.3	1816.3	2234.75	2109.27	2340.43	2519.65	2398.84
ORF50	2920.98	5859.34	4007.15	6737.04	5538.75	3069.89	3712.67	4271.38	3632.43	2977.24
ORF51	1319.77	1235.74	2664.85	3429.97	3212.06	3420.44	3284.16	3628.92	7454.38	6199.73
ORF52	15727.8	10646.9	5386.98	3752.13	3654.28	4228.99	4332.87	4122.06	2790.99	2391.45
ORF53	7240.05	8008.33	7126.49	9647.68	8876.44	8543.28	9206.14	9589.96	10794.4	9517.5
ORF54	7699.83	5679.75	6479.2	3059.19	3238.53	4501.58	3984.1	4082.56	3697.36	3785.81
ORF55	17.79	425.72	434.22	10905.9	9179.93	6394.31	6553.49	6244.72	15055.5	13826.9
ORF56	818.46	1123.21	863.45	4156.61	3650.79	4067.05	4261.69	5070.34	9710.05	7960.31
ORF57	1288.5	376.03	2263.64	6373.75	6623.53	6657.71	7051.69	6335.76	10344.6	9938.97
ORF58	16055.2	8829.7	3617.06	3107.33	2781.14	3159.12	3318.22	3282.45	2127.39	2450.67
ORF59	4243.89	3877.8	4343.41	2282.69	2455.49	3449.83	3099.28	3297.27	3613.64	3599.31
ORF60	616.6	530.42	1249.85	2439.2	2466.69	2253.6	2488.31	2455.67	2103.46	2011.4
ORF61	408.64	446.06	790.54	1789.26	1718.54	1684.97	1745.57	1854.98	1662.23	1428.48
ORF64	124.84	248.96	382.39	1606.65	1228.15	1166.79	1181.74	1223.87	2357.54	1855.12
ORF66	891.85	1053.94	1049.7	1690.43	1607.17	1620.72	1620	1904.32	2718.44	2253.62
ORF67	1168.11	965.06	1257.87	2044.81	1914.18	1718.1	1879.12	1869.81	2626.07	2204.79
ORF68	7733.71	10792.2	10564.7	6405.99	7207.09	9916.85	8787.67	8601.53	7743.44	8544.1
ORF69	4594.69	4110.38	5209.79	2371.03	2146.55	2965.7	2751.03	2766.86	2740.59	2854.11
ORF70	12552	18285.4	20382.3	6308.46	5774.28	4745.83	5059.21	5318.5	6239.86	5948.14
ORF71	405.95	262.56	567.11	1713.36	1591.94	1617.64	1502.37	1665.46	1899.27	1591.4
ORF72	2385.16	2417.66	3550.73	8798.56	8932.92	11137	9347.26	10126.6	12258.2	12455.8
ORF74	648.81	834.74	2734.55	14590.5	15185.6	13600	13911.6	12419	8270.66	10763.5
ORF75	262.72	586.78	1302.63	5240.11	4884.95	4070.7	4252.85	4193.4	9022.18	8873.92
ORF76	245.76	555.92	598.63	824.67	768.63	747.87	734.08	846.78	1821.49	1350.81
ORF77	2819.37	2669.85	3228.25	4757.64	4625.64	5676.14	5582.91	6113.06	6451.45	6067.59
ORF78	4672	3431.86	2333.27	1505.34	1493.22	2002.77	1727.7	1841.02	1810.76	1785.12
ORF79	1355.42	2162.38	1419.03	7196.21	5878.89	6936.9	6673.48	7452.46	10576.2	9194.96
ORF80	12899.9	23942.1	24715.8	62638.7	66501.4	80591.2	74623.8	67312.1	71874.5	82491.4
ORF81	267.68	185.67	640.55	1565.34	1540.87	1708.92	1971.07	1816.82	1892.55	2330.97
ORF82	77971	74517.3	47350.3	30835.3	33374.4	37313	34982.9	32990	33475.6	38819.3
ORF83	1140.67	1992.07	3233.54	6240.03	6230.5	6792.67	7182.36	7344.55	5051.21	5171.86
ORF84	3474.25	5175.39	5078.45	15775.8	15461.5	14514.4	14909.5	16185.7	8636.61	9898.11
ORF85	1726.25	1427.56	3786.51	2459.85	2385.77	2995.97	2786.24	2894.09	1994.91	2078.85
ORF86	787.46	876.48	850.17	4635.84	3897.83	5004.14	4852.82	5049	3842.56	3241.9
ORF87	1471.04	1045.62	4419.4	10091.8	9226.68	8760.16	9200.76	9781.43	7028.97	7302.2
ORF88	63464.9	28115.9	20020.2	10629.3	11722.4	16392.3	12811.8	13153.2	13099.6	10817
ORF89	1646.83	2027.23	5074.45	10515.1	9486.36	9449.14	10651.3	9997.98	6363.49	7027.58
ORF90	2774.4	4811.05	8652.92	49898.4	49087.9	46049.5	50254.7	52442.9	45360.5	45206.6
ORF91	220.77	330.2	785.85	1525.72	1484.48	1809.6	1768.93	1955.67	1785.39	1528.89
ORF92	790.49	259.13	1451.11	8913.47	9769.18	11249	11312.9	10746.5	10281.4	11445.7
ORF93	2429.08	2305.53	3949.73	4032.86	3783.65	4706.98	4985.93	4891.92	3430.16	4505.53
ORF94	443.72	685.06	1003.6	2249.43	2044.93	1818.1	1850.88	2100.74	3528.97	2963.92
ORF95	6815.06	6771.33	14369	5519.37	5428.69	5635.49	5478.48	5725.86	5965.24	5805.25
ORF96	547.72	164.87	1478.85	2551.7	2472.05	3368.53	2749.98	2361.98	2909.29	3672.26
ORF97	875.81	873.27	3255.03	5513.95	5602.5	5148.81	4677	4937.39	9906.21	8408.09
ORF98	1677.42	2614.95	3095.08	3071.66	2889.32	2662.3	2782.68	3103.98	4526.12	4244.22
ORF99	27823	30473	28560.1	11137.5	11492.7	7904.8	8757.4	9216.98	7686.14	6776.25
ORF100	261.12	348.91	572.84	1034.01	913.94	1092.55	987.96	1090.23	3230.83	2355.02
ORF101	118.6	473.02	317.86	2763.82	2246.13	1816.26	2090.8	2076.46	3400.97	2881.09
ORF102	19565.6	17002.7	12277.6	3232.22	3346	4471.06	3787.48	4374.95	4280.7	4399.24
ORF103	2449.46	3279.9	6856.72	6939.18	6656.6	6488.32	7037.11	7372.98	6121.51	5487.7
ORF104	84540.7	92386.5	84740	28701.8	32115.1	45762.8	38842.4	40674.3	41478.5	49685.7
ORF106	304.64	724.76	708.54	2648.39	2473.01	2479.53	2554.04	2750.38	4177.34	3290.75
ORF107	183451	189253	147402	33811.1	37212	43178.8	40329	40124.1	33425.4	40006.4
ORF108	1599.12	2052.66	5498.08	14052.5	13813.9	11629.3	13860.7	13419.4	15250.2	12718.6
ORF109	666.05	522.21	989.01	1216.22	1191.25	1496.17	1543.25	1493.41	1343.8	1403.15
ORF110	3289.08	3412.24	7866.19	9862.43	8469.12	7326.01	7385.8	7624.8	15159	13290.6
ORF111	8047.14	9248.35	15894.5	5683.17	6481.06	8146.65	7260.68	6740.47	6577.4	8051.14
ORF112	6067.76	6264.7	11435.8	12718.5	13174	17293.9	17511	18146.4	15077.6	17860.2
ORF113	23961.1	32384.8	38446.2	23254.8	24584.5	30825.7	30384.5	30357.9	30224.9	32046.2
ORF114	5755.61	5545.86	5205.98	797.43	919.52	574.78	880.64	994.33	677.09	335.47
ORF115_1	274.55	234.65	689.85	1418.79	1454.08	1369.14	1266.57	1370.02	1543.08	1057.96
ORF115_2	343.19	703.94	793.09	1379.91	1378.05	1398.58	1334.51	1310.82	1491.64	1235.35
ORF116_1	1618.39	2009.87	2425.71	7277.3	6794.77	4615.27	5595.41	6335.53	6405.27	5860.45
ORF116_2	1531.17	1391.45	2305.12	7249.85	6821.07	4689.48	5329.47	6199.01	6506.94	5872.97
ORF117_1	5248.96	6622.27	6825.07	6866.5	5960.92	4259.05	4385.27	4908.2	7422.06	6099.08
ORF117_2	5074.89	8010.82	6546.3	7048.49	5944.05	4298.25	4309.18	4815.82	7866.92	6159.64
ORF118_1	915.82	2227.22	1256.13	1356.69	1223.22	1408.55	1225.93	1624.69	3944.8	2922.39
ORF118_2	994	1692.69	1459.25	1391.48	1151.77	1421.96	1253.79	1599.01	3456.58	3030.63
ORF119_1	20608.6	30469.3	30794	19106.9	15054.1	10819	12194	12391.2	14260.6	13523.3
ORF119_2	20234.3	31807.5	31374.5	19223.9	15349.3	11171.6	12540.9	12977.4	14892.4	13264.8
ORF120_1	2582.82	5334.61	3675.28	8077.47	11327.7	8832.51	9108.92	8671.8	685.49	893.95
ORF120_2	2652	3862.99	3598.03	8240.72	11582.5	8396.25	9671.43	9672.91	766.14	1013.15
ORF121_1	622.64	1287.66	1329.95	16465.1	14497.1	6933.4	8667.85	8108.27	8488.03	7613.52
ORF121_2	726.42	2575.33	1429.28	16628.4	14682.7	6959.37	8907.56	8250.81	8266.25	7434.73
ORF122_1	0	5934.25	12347.1	12470.6	10312.9	7347.6	9044.61	9616.99	13166.5	10674.5
ORF122_2	7704.62	5624.63	12470.9	12695.9	10328	7202.88	9274.14	9548.18	12080.6	10687.1
ORF123	98.31	392.11	243.1	1002.17	1086.28	863.5	978.77	892.67	401.11	381.11
ORF124	817.96	836.5	3222.12	12455.1	10054.3	7735.36	8141.89	9240.43	14137.4	11650
ORFIN,1	319.3	382.05	645.66	1584.5	1445.28	1546.08	1555.52	1484.82	725.82	582.79
ORFIN,3	583.24	1383.13	460.2	2227.27	2594.24	2953.62	3215.85	3090.67	1130.07	1415.62
ORFIN,4	1801	2070.81	2387.85	2639.44	3428.29	3454.34	4083.69	4079.22	1716.43	1844.98
ORF_PT1_1	5315.26	4684.05	4428.75	1725.8	1766.31	2313.54	1933.57	2130.6	1274.61	1419.43
ORF_PT1_2	5011.53	5733.92	4574.12	1731.54	1774.16	2316.58	2062.66	2081.12	1132.98	1511
ORF_PT2_1	1047.62	473.02	302.73	1410.46	1551.83	2190.2	1802.61	2085.55	1002.32	1302.62
ORF_PT2_2	948.79	0	463.55	1522.4	1693.6	2172.39	1906.71	1812.78	1209.7	1417.56
ORF_PT3	389.15	155.21	325.93	561.98	637.44	552.14	409.9	469.89	374.25	125.71
ORF_PT4	548.17	1520.91	787.05	9238.83	6865.34	4043.52	4419.63	4508.53	3917.33	2771.69
ORF_PT5	1553.86	2021.84	3945.15	13917.3	13323.8	8105.81	9222.11	9637.76	6455.28	5489.52
ORF_PT6	193.94	81.42	420.13	3003	2287.32	1868.15	2088.06	2016.01	2141.76	1813.56
ORF_PT7	30.75	0	73.58	2381.23	1624.21	1523.44	1384.98	1485.08	1989.28	1211.81
